# Supplementary material for: Microbiome and Skin Health: A Systematic Review of Nutraceutical Interventions, Disease Severity, Inflammation, and Gut Microbiota
Source: Microorganisms. 2025 Dec 26;14(1):63. doi: 10.3390/microorganisms14010063 (PMC12844480; doi:10.3390/microorganisms14010063)
Supplement: Supplementary file 1 [file microorganisms-14-00063-s001.zip]

Archive with 1 entries (1 files):
- microorganisms-3982629-supplementary.pdf
